# Supplementary material for: Effects of tacrolimus treatment on the gut microbiota and metabolites in liver transplant recipients
Source: PLoS One. 2026 Feb 26;21(2):e0343817. doi: 10.1371/journal.pone.0343817 (PMC12944773; doi:10.1371/journal.pone.0343817)
Supplement: S1 File — (XLSX) [file pone.0343817.s001.xlsx]

## Sheet: Sheet1
No.	Age	Gender	Transplant Time Stage	Daily Dose (mg)	Height (cm)	Weight (kg)	BMI (kg/m²)	Daily Dose per kg (mg/kg)	Concentration (ng/ml)	C/D (ng·kg/ml·mg)	Antibacterial Drugs	Immunosuppressive Drugs	Type of Biliary Reconstruction	Portal Hypertension	Conventional or Piggyback Technique
1	51	Male	>3 months	4	170	59	20.4152	0.0677966	6.29	92.7775	Yes	Mycophenolate Mofetil	End-to-end biliary anastomosis	No	Conventional technique
2	62	Male	≤1 month	5	170	63	21.7993	0.0793651	4.98	62.748	No	Mycophenolate Mofetil	End-to-end biliary anastomosis	No	Conventional technique
3	52	Male	>3 months	2	172	89	30.0838	0.0224719	3.73	165.985	No	Mycophenolate Mofetil			Conventional technique
4	52	Male	≤1 month	6	170	65	22.4913	0.0923077	8.95	96.9583	Yes	Mycophenolate Mofetil	End-to-end biliary anastomosis	Yes	Conventional technique
5	29	Male	≤1 month	0.5	165	43	15.7943	0.0116279	3.4	292.4	Yes	Mycophenolate Mofetil	End-to-end biliary anastomosis	Yes	Conventional technique
6	29	Male	2-3 months	5	165	43	15.7943	0.116279	4.56	39.216	Yes	Mycophenolate Mofetil	End-to-end biliary anastomosis	Yes	Conventional technique
7	46	Male	≤1 month	7	170	70	24.2215	0.1	4.7	47	Yes	Mycophenolate Mofetil	End-to-end biliary anastomosis	Yes	Conventional technique
8	65	Male	>3 months	4	165	67	24.6097	0.0597015	6.75	113.062	No	Mycophenolate Mofetil	End-to-end biliary anastomosis	Yes	Conventional technique
9	71	Male	>3 months	3	167	67	24.0238	0.0447761	2.02	45.1133	No	Mycophenolate Mofetil			Conventional technique
10	54	Male	≤1 month	6	172	45	15.2109	0.133333	4.64	34.8	No	Mycophenolate Mofetil	End-to-end biliary anastomosis	No	Conventional technique
11	66	Male	≤1 month	2	173	65	21.7181	0.0307692	0.47	15.275	Yes	Mycophenolate Mofetil	End-to-end biliary anastomosis	Yes	Conventional technique
12	55	Male	≤1 month	4	165	60	22.0386	0.0666667	1.88	28.2	Yes	Mycophenolate Mofetil	End-to-end biliary anastomosis	No	Conventional technique
13	35	Male	>3 months	4	170	62	21.4533	0.0645161	3.2	49.6	Yes	Mycophenolate Mofetil	End-to-end biliary anastomosis	No	Conventional technique
14	57	Male	>3 months	3	167	59	21.1553	0.0508475	3.58	70.4067	No	Mycophenolate Mofetil	End-to-end biliary anastomosis	Yes	Conventional technique
15	69	Male	2-3 months	0.5	178	69	21.7776	0.00724638	4.29	592.02	No	Mycophenolate Sodium Enteric-coated Tablets			Conventional technique
16	58	Male	>3 months	3	180	65	20.0617	0.0461538	8.79	190.45	Yes	Mycophenolate Mofetil			Conventional technique
17	61	Male	≤1 month	1	158	64	25.6369	0.015625	1.2	76.8	Yes	Mycophenolate Mofetil			Conventional technique
18	51	Male	>3 months	2	175	65	21.2245	0.0307692	4.57	148.525	Yes	Mycophenolate Mofetil			Conventional technique
19	51	Male	>3 months	1	175	65	21.2245	0.0153846	10.54	685.1	Yes	Mycophenolate Mofetil			Conventional technique
20	69	Male	>3 months	1	170	70	24.2215	0.0142857	2.7	189	No	Mycophenolate Mofetil			Conventional technique
21	5	Female	≤1 month	2.5	103	16.5	15.5528	0.151515	5.47	36.102	Yes	Mycophenolate Mofetil	End-to-end biliary anastomosis	Yes	Conventional technique
22	52	Male	≤1 month	3	170	70	24.2215	0.0428571	1.1	25.6667	Yes	Mycophenolate Mofetil	End-to-end biliary anastomosis	No	Conventional technique
23	54	Female	≤1 month	6	154	62	26.1427	0.0967742	6.14	63.4467	Yes	Mycophenolate Mofetil	End-to-end biliary anastomosis	Yes	Conventional technique
24	14	Male	≤1 month	1	175	57	18.6122	0.0175439	5.95	339.15	Yes	Mycophenolate Mofetil	End-to-end biliary anastomosis	Yes	Conventional technique
25	14	Male	2-3 months	1.5	175	57	18.6122	0.0263158	5.18	196.84	No	Mycophenolate Mofetil	End-to-end biliary anastomosis	Yes	Conventional technique
26	58	Male	≤1 month	4	172	69	23.3234	0.057971	5.85	100.912	Yes	Mycophenolate Mofetil	End-to-end biliary anastomosis	Yes	Conventional technique
27	58	Male	2-3 months	6	172	69	23.3234	0.0869565	10.58	121.67	No	Mycophenolate Mofetil	End-to-end biliary anastomosis	Yes	Conventional technique
28	66	Male	>3 months	4	170	80	27.6817	0.05	6.34	126.8	Yes	Mycophenolate Mofetil			Conventional technique
29	54	Male	>3 months	3	170	75	25.9516	0.04	3.21	80.25	No	Mycophenolate Mofetil	End-to-end biliary anastomosis	No	Conventional technique
30	53	Male	>3 months	2	176	84	27.1178	0.0238095	5.99	251.58	No	Mycophenolate Mofetil			Conventional technique
31	40	Male	≤1 month	5	178	70	22.0932	0.0714286	3.9	54.6	Yes	Mycophenolate Mofetil	End-to-end biliary anastomosis	Yes	Conventional technique
32	66	Male	>3 months	1	170	53	18.3391	0.0188679	5.13	271.89	No	Mycophenolate Mofetil			Conventional technique
33	48	Male	≤1 month	6	168	71	25.1559	0.084507	11.36	134.427	Yes	Mycophenolate Mofetil	End-to-end biliary anastomosis	Yes	Conventional technique
34	47	Male	>3 months	4	170	55	19.0311	0.0727273	9.78	134.475	No	Mycophenolate Mofetil			Conventional technique
35	31	Female	≤1 month	5	168	50	17.7154	0.1	1.8	18	Yes	Mycophenolate Mofetil	End-to-end biliary anastomosis	No	Conventional technique
36	54	Male	≤1 month	4	168	55	19.487	0.0727273	3.7	50.875	Yes	Mycophenolate Mofetil	End-to-end biliary anastomosis	No	Conventional technique
